# Supplementary material for: Finger Tapping as a Biomarker to Classify Cognitive Status in 80+-Year-Olds
Source: J Pers Med. 2022 Feb 15;12(2):286. doi: 10.3390/jpm12020286 (PMC8878665; doi:10.3390/jpm12020286)
Supplement: Supplementary file 1 [file jpm-12-00286-s001.zip]

Archive with 1 entries (1 files):
- jpm-1515036.suppl.pdf
